# Supplementary material for: A novel regulatory interplay between atypical B12 riboswitches and uORF translation in Mycobacterium tuberculosis
Source: Nucleic Acids Res. 2024 May 6;52(13):7876–92. doi: 10.1093/nar/gkae338 (PMC11260477; doi:10.1093/nar/gkae338)
Supplement: gkae338_Supplemental_Files [file gkae338_supplemental_files.zip]

Archive with 2 entries (2 files):
- Kipkorir_Supplementary Table_FINAL.docx
- Kipkorir_suppl_figures.pdf
